# Supplementary material for: Frailty-related vulnerability and immune cell profiles in younger adults with schizophrenia: an exploratory study
Source: BMC Psychiatry. 2026 Apr 11;26:400. doi: 10.1186/s12888-026-08032-x (PMC13185190; doi:10.1186/s12888-026-08032-x)
Supplement: Supplementary file 1 — Supplementary Material 1 [file 12888_2026_8032_MOESM1_ESM.xlsx]

## Sheet: gating strategy
	Main cell population
	Cell Population	Marker	Region
	B	CD19+CD3-	R2
	T	CD3+CD56-CD19-	R5
	Th	CD4+CD3+CD56-CD19-	R13
	Tc	CD8+CD3+CD56-CD19-	R14
	DP T	CD4+CD8+CD3+CD56-CD19-	R41
	DN T	CD4-CD8-CD3+CD56-CD19-	R42
	NK	CD56+/CD16+CD3-CD19-	R9+R10+R11+R12
	CD56b NK	CD56briCD16+CD3-CD19-	R10
	CD56d NK	CD56dimCD16+CD3-CD19-	R9
	CD56b	CD56briCD16-CD3-CD19-	R11
	CD56d	CD56dimCD16-CD3-CD19-	R12
	NKT	CD56+CD3+CD19-	R6
	NKT CD8	CD8+CD56+CD3+CD19-	R7
	NKT CD4	CD4+CD56+CD3+CD19-	R8
	DP NKT	CD4+CD8+CD56+CD3+CD19-	R39
	DN NKT	CD4-CD8-CD56+CD3+CD19-	R40
	DC	CD11c+CD3-CD19-CD56-CD16+/-	R21+R49
	Mature DC	HLA-DR+CD11c+CD3-CD19-CD56-CD16+/-	R21
	Immature DC	HLA-DR-CD11c+CD3-CD19-CD56-CD16+/-	R49
	Monocyte	CD14-CD16+/-CD3-CD19-CD56-	R22+R23+R24
	C. Monocyte	CD14++CD16-CD3-CD19-CD56-	R22
	N.C. Monocyte	CD14+CD16+CD3-CD19-CD56-	R24
	Inter. Monocyte	CD14++CD16+CD3-CD19-CD56-	R23
	T cell population
	Cell Population	Marker	Region
	g/dT-Th/Tc	CD4+g/dT-/CD8+g/dT-	R4/R5
	g/dT- Th1/Tc1	CD4+g/dT-CXCR3+/CD8+g/dT-CXCR3+	R12
	g/dT- Th2/Tc2	CD4+g/dT-CCR3+/CD8+g/dT-CCR3+	R13
	g/dT- Th17/Tc17	CD4+g/dT-CCR6-CCR10+/CD8+g/dT-CCR6-CCR10+	R18
	g/dT- Th22/Tc22	CD4+g/dT-CCR6+CCR10+/CD8+g/dT-CCR6+CCR10+	R19
	g/dT- Regulatory Th/Tc	CD4+g/dT-CCR5+/CD8+g/dT-CCR5+	R25
	Cell status
	Cell Population	Marker	Region
	g/dT+	g/dT+	R3
	Naïve g/dT+	CD45RA+g/dT+	R81
	Memory g/dT+	CD45RO+g/dT+	R86
	g/dT-Th	CD4+g/dT-	R4
	CD28+Th	CD28+CD4+g/dT-	R7
	g/dT-Tc	CD8+g/dT-	R5
	CD28+Tc	CD28+CD8+g/dT-	R29
